# Supplementary material for: A deep learning model and human-machine fusion for prediction of EBV-associated gastric cancer from histopathology
Source: Nat Commun. 2022 May 19;13:2790. doi: 10.1038/s41467-022-30459-5 (PMC9120175; doi:10.1038/s41467-022-30459-5)
Supplement: Supplementary file 3 — Source Data [file 41467_2022_30459_MOESM3_ESM.zip]

Archive with 3 entries (2 files):
- Source Data/
- Source Data/source data_Table 3.xlsx
- Source Data/source data_Table1-2.xlsx
