# Supplementary material for: A deep learning model and human-machine fusion for prediction of EBV-associated gastric cancer from histopathology
Source: Nat Commun. 2022 May 19;13:2790. doi: 10.1038/s41467-022-30459-5 (PMC9120175; doi:10.1038/s41467-022-30459-5)
Supplement: Supplementary file 3 — Source Data [file 41467_2022_30459_MOESM3_ESM.zip › Source Data/source data_Table 3.xlsx]

## Sheet: MultiCenter-STAD
Slide.NO	EBERs	EBVNet EBV prediction(Youden)	Tertiary lymphoid structure	Medullary histology	Mucinous differentiation	Adenoid differentiation	Papillary differentiation	Signet-ring cell differentiation	Poor differentiation	Vacuolar nucleus or recognizable nucleolus
1	0	0	0	0	0	1	1	0	0	0
2	0	0	1	0	0	1	0	0	0	0
3	0	0	0	0	0	1	1	0	0	0
4	0	0	1	0	0	0	0	1	1	0
5	0	1	0	0	0	1	0	0	0	1
6	0	1	1	0	0	1	1	0	0	1
7	0	0	1	0	0	1	0	0	0	0
8	0	0	0	0	0	1	0	1	0	1
9	0	0	0	0	1	0	0	1	1	0
10	0	1	0	0	0	0	0	0	1	1
11	0	0	0	0	0	0	0	0	1	0
12	0	0	0	0	0	1	0	0	1	1
13	0	0	0	0	0	1	0	1	1	0
14	0	0	1	0	0	1	0	0	0	1
15	0	0	1	0	0	1	0	1	1	1
16	0	0	0	0	0	1	0	1	1	0
17	0	0	0	0	0	1	0	0	1	1
18	0	0	0	0	0	1	1	0	0	1
19	0	0	1	0	0	1	1	0	1	0
20	0	0	0	0	0	0	0	1	1	0
21	0	0	0	0	0	0	0	1	0	0
22	0	0	1	0	0	1	1	0	0	0
23	0	1	1	0	0	0	0	1	1	0
24	0	0	1	0	0	0	0	1	1	1
25	0	0	0	0	1	0	0	1	1	0
26	0	0	0	0	1	0	0	1	1	0
27	0	0	0	0	0	1	1	0	0	1
28	0	0	1	0	1	0	0	1	1	0
29	0	1	1	0	1	1	0	1	1	0
30	1	1	0	0	0	1	0	0	0	1
31	0	0	0	0	1	0	0	1	1	0
32	0	0	0	0	0	1	1	0	0	0
33	0	0	1	0	0	0	0	1	1	0
34	0	1	0	1	0	0	0	0	1	1
35	0	0	0	0	0	1	0	0	1	1
36	0	1	1	0	0	1	0	1	1	0
37	0	0	0	0	0	1	0	0	0	1
38	0	0	1	0	0	0	0	1	1	0
39	0	0	1	0	1	0	0	1	1	0
40	0	1	1	0	0	0	0	1	1	0
41	0	0	1	0	0	1	0	0	1	0
42	0	0	0	0	0	1	1	0	0	1
43	0	0	0	0	0	1	1	0	0	1
44	0	1	1	0	0	1	0	1	1	1
45	0	0	1	0	0	0	0	1	1	0
46	0	0	1	0	0	1	1	0	0	1
47	0	1	0	0	0	1	0	0	1	1
48	0	0	0	0	1	1	0	0	0	1
49	0	0	1	0	1	0	1	1	1	1
50	0	0	1	0	0	1	1	0	0	1
51	0	0	1	0	0	1	0	0	0	1
52	0	0	0	0	0	1	1	0	0	1
53	0	0	1	0	0	0	0	0	1	1
54	0	1	1	0	0	0	0	0	1	1
55	0	0	1	0	0	0	0	1	1	1
56	0	0	1	0	0	1	0	0	0	0
57	0	1	1	0	0	0	0	0	1	1
58	0	0	0	0	0	1	0	0	0	0
59	0	1	1	0	0	1	1	0	1	0
60	0	1	1	0	0	0	0	1	1	1
61	0	1	0	0	0	0	0	0	1	0
62	0	0	1	0	0	1	1	0	0	0
63	1	1	1	1	0	1	0	0	1	1
64	0	0	1	0	0	0	0	1	1	1
65	0	0	1	0	0	1	0	1	1	1
66	0	0	1	0	0	1	1	0	0	0
67	0	0	1	0	0	1	0	0	0	0
68	0	0	0	0	0	1	0	0	0	1
69	0	1	0	0	0	1	0	1	0	1
70	0	0	0	0	0	1	0	0	0	1
71	0	0	1	0	0	1	1	0	0	0
72	0	1	1	0	0	1	0	0	1	1
73	0	1	0	0	0	0	0	0	1	1
74	0	0	1	0	0	1	0	1	1	0
75	0	0	1	0	0	1	0	0	0	0
76	0	0	1	0	0	1	1	0	0	0
77	0	1	1	0	0	1	1	0	0	0
78	0	0	1	0	0	1	1	0	0	1
79	0	0	1	0	1	0	0	1	1	0
80	0	0	0	0	0	0	0	1	1	1
81	0	0	0	0	0	1	0	0	1	1
82	0	1	1	0	0	1	0	0	1	1
83	0	0	1	0	0	0	0	1	1	1
84	0	0	1	0	0	0	0	0	1	0
85	0	0	1	0	0	1	1	0	0	0
86	0	0	0	0	1	0	0	1	1	0
87	0	0	1	0	0	1	1	0	0	1
88	0	0	0	0	1	1	1	0	0	0
89	0	0	0	0	1	0	0	1	1	1
90	0	0	1	0	1	1	0	1	1	1
91	0	1	1	0	0	0	0	1	1	0
92	0	0	1	0	1	1	0	0	1	0
93	0	0	1	0	0	1	0	0	0	1
94	0	0	1	0	0	0	0	1	1	0
95	0	0	0	0	1	1	0	0	0	1
96	0	0	1	0	1	1	0	0	0	0
97	0	0	0	0	0	1	0	0	0	1
98	0	0	1	0	0	0	0	0	1	1
99	1	1	1	0	0	0	0	1	1	1
100	0	0	1	0	1	0	0	1	1	1
101	0	0	0	0	1	0	0	1	1	0
102	0	1	1	0	0	0	1	0	0	0
103	0	0	1	0	1	1	0	0	0	1
104	1	1	1	0	0	0	0	0	1	1
105	0	0	0	0	0	1	1	0	0	1
106	1	1	1	1	0	1	0	0	0	1
107	0	0	0	0	0	1	1	0	0	0
108	1	1	0	0	0	1	0	0	1	1
109	0	1	1	0	0	0	0	0	1	0
110	0	0	1	0	0	0	0	0	1	0
111	0	0	1	0	1	1	0	0	0	1
112	0	0	1	0	1	1	1	0	0	0
113	0	1	1	0	1	0	0	1	1	0
114	0	1	0	0	0	0	0	1	1	1
115	0	0	0	0	0	1	0	0	1	1
116	0	0	1	0	0	1	0	0	0	0
117	0	0	0	0	0	0	0	0	1	1
118	0	0	0	0	1	1	1	0	0	1
119	1	1	1	1	0	1	0	0	1	1
120	0	0	1	0	1	1	1	0	0	0
121	0	1	1	1	0	0	0	0	1	1
122	0	0	0	0	0	1	0	1	0	1
123	0	1	1	0	0	0	0	1	1	1
124	0	0	0	0	0	0	0	0	1	0
125	0	0	1	0	0	1	1	0	0	1
126	0	0	0	0	1	1	0	0	0	0
127	0	0	1	0	0	1	0	0	0	1
128	0	1	1	0	0	0	0	0	1	1
129	0	0	0	0	0	1	0	0	0	1
130	0	0	1	0	0	0	0	1	1	1
131	0	0	1	0	1	1	1	1	1	0
132	0	0	1	0	0	1	1	0	0	0
133	0	1	0	0	0	0	0	0	1	1
134	0	0	1	0	0	1	0	0	0	0
135	0	1	1	0	0	0	0	0	1	0
136	0	0	0	0	0	1	0	0	0	0
137	0	0	0	0	0	1	0	0	0	1
138	0	0	1	0	0	1	0	0	0	0
139	0	1	1	1	0	0	0	0	1	1
140	0	1	1	0	0	1	0	0	0	0
141	0	0	1	0	0	0	0	1	1	0
142	0	0	1	0	0	1	1	0	0	1
143	0	0	1	0	0	1	0	1	1	0
144	0	1	1	0	0	0	0	1	1	0
145	0	0	1	0	0	1	1	0	0	0
146	0	0	0	0	0	1	0	0	0	0
147	0	1	1	1	0	0	0	0	1	1
148	0	0	0	0	0	1	1	0	0	0
149	0	1	1	0	0	0	0	0	1	1
150	0	0	1	0	0	1	0	0	1	0
151	0	0	0	0	1	1	1	0	0	1
152	0	0	1	0	0	1	1	0	0	0
153	0	0	1	0	0	1	0	0	1	1
154	0	0	1	0	0	0	0	1	1	0
155	0	0	1	0	0	1	1	0	0	1
156	0	0	1	0	0	1	0	0	1	0
157	0	1	1	0	0	0	0	0	1	1
158	0	0	1	0	1	0	0	1	1	0
159	0	0	0	0	1	1	0	0	0	0
160	0	0	1	0	1	0	0	1	1	0
161	0	0	1	0	0	0	0	0	1	0
162	1	1	0	0	0	1	0	0	0	1
163	0	0	1	0	0	0	0	1	1	0
164	1	1	1	1	0	0	0	0	1	1
165	1	1	0	0	0	1	1	0	0	0
166	0	0	1	0	1	0	0	1	1	0
167	0	0	0	0	0	1	1	0	0	1
168	0	0	0	0	0	1	1	0	0	1
169	0	1	1	0	1	1	0	1	1	0
170	0	0	0	0	1	1	0	1	1	0
171	0	0	0	0	0	1	0	0	0	1
172	0	0	1	0	1	0	0	1	1	0
173	0	0	1	0	0	1	0	0	1	0
174	0	1	1	0	1	1	0	0	1	1
175	0	0	1	0	0	0	0	0	1	1
176	0	0	0	0	0	1	0	0	0	1
177	0	0	1	0	0	1	0	0	0	0
178	0	0	1	0	1	0	0	1	1	0
179	0	0	0	0	0	1	0	0	0	0
180	0	0	0	0	0	1	0	0	0	1
181	0	1	1	1	0	0	0	0	1	1
182	0	1	1	0	0	1	0	0	1	0
183	0	0	1	0	0	1	1	0	0	1
184	0	0	0	0	0	1	0	0	0	0
185	0	0	1	0	0	1	0	0	0	0
186	1	1	1	1	0	0	0	0	1	1
187	1	1	0	1	0	1	0	0	1	1
188	1	1	1	1	0	1	0	0	1	1
189	1	1	1	1	0	0	0	0	1	1
190	1	0	1	0	0	0	0	1	1	0
191	1	1	0	0	0	0	0	0	1	0
192	1	1	1	1	0	0	0	0	1	1
193	1	1	1	0	0	1	0	0	1	1
194	1	1	1	1	0	0	0	0	1	1
195	1	1	1	0	0	1	0	0	1	1
196	1	1	1	1	0	1	0	0	1	1
197	1	1	1	1	0	0	0	0	1	1
198	1	1	1	1	0	1	0	0	1	1
199	1	1	1	1	0	1	0	0	1	1
200	1	1	1	1	0	0	0	0	1	1
201	1	1	0	1	0	0	0	0	1	1
202	1	1	0	1	0	0	0	0	1	1
203	1	1	0	0	0	1	0	0	1	0
204	1	1	1	0	0	1	0	0	1	1
205	1	1	1	1	0	1	0	0	1	1
206	1	1	1	1	0	1	0	0	1	1
207	1	1	0	1	0	0	0	0	1	1
208	1	1	1	1	0	0	0	0	1	1
209	1	1	1	1	0	1	0	0	1	1
210	1	1	0	1	0	0	0	0	1	1
211	1	1	0	0	0	0	0	0	1	1
212	1	1	1	0	0	0	0	0	1	0
213	1	1	1	1	0	0	0	0	1	0
214	1	1	1	1	0	0	0	0	1	1
215	1	1	0	0	0	1	0	0	0	0
216	1	1	0	0	0	1	0	0	0	0
217	1	1	0	0	0	0	0	0	1	1
218	1	1	1	1	0	0	0	0	1	0
219	1	1	1	0	0	1	0	0	1	1
220	1	1	1	0	0	1	0	0	1	1
221	1	1	1	0	0	1	0	0	1	0
222	1	1	1	0	0	0	0	1	1	0
223	1	1	1	0	0	1	0	0	1	1
224	0	0	1	0	0	1	0	0	0	0
225	0	0	1	0	0	1	0	0	0	0
226	0	0	1	0	0	1	0	0	0	0
227	0	1	1	0	0	0	0	0	1	0
228	0	0	1	0	0	1	0	0	0	0
229	0	0	0	0	0	1	0	0	0	1
230	0	0	0	0	1	1	0	1	1	0
231	0	0	1	0	0	1	1	0	0	0
232	0	0	1	0	0	1	0	0	1	0
233	0	1	1	0	0	1	0	0	1	0
234	0	0	0	0	0	0	0	1	1	0
235	0	0	1	0	0	1	0	0	0	0
236	0	1	1	0	0	1	0	0	0	0
237	0	0	0	0	0	1	0	0	0	1
238	0	0	1	0	0	1	0	0	0	1
239	0	0	1	0	0	1	1	0	1	1
240	0	0	1	0	0	0	0	0	1	0
241	1	1	1	1	0	1	0	0	0	1
242	1	1	1	0	0	1	0	0	1	1
243	1	1	1	1	0	0	0	0	1	1
244	1	1	1	1	0	1	0	0	1	1
245	1	1	0	1	0	0	0	0	1	1
246	1	1	1	0	0	0	0	0	1	1
247	1	1	1	1	0	1	0	0	1	1
248	1	1	1	0	0	0	0	0	1	0
249	1	1	1	1	0	0	0	0	1	1
250	1	1	0	0	0	0	0	0	1	1
251	1	1	1	0	0	0	0	1	1	1
252	1	1	0	1	0	0	0	0	1	1
253	1	1	1	1	0	0	0	0	1	1
254	1	1	1	1	0	1	0	0	1	1
255	1	1	1	1	0	1	0	0	1	1
256	1	1	1	1	0	0	0	0	1	1
257	1	1	1	1	0	0	0	0	1	1
258	1	1	0	1	0	0	0	0	1	1
259	1	1	1	1	0	0	0	0	1	1
260	1	1	0	1	0	1	0	0	1	1
261	1	1	1	0	0	1	0	0	0	1
262	1	1	0	1	0	1	0	0	1	1
263	1	0	1	0	0	0	0	0	1	1
264	1	1	1	1	0	1	0	0	1	1
265	0	0	0	0	0	1	1	0	0	0
266	0	0	0	0	0	1	0	0	0	0
267	0	0	0	0	0	1	1	0	0	1
268	0	0	1	0	0	0	0	1	1	0
269	0	0	0	0	0	1	1	0	0	0
270	0	0	1	0	0	1	0	0	1	1
271	0	0	0	0	0	1	0	0	0	1
272	0	0	0	0	0	1	1	0	0	0
273	0	0	0	0	0	1	0	0	0	0
274	0	0	1	0	0	1	1	0	0	1
275	0	0	0	0	0	1	0	0	0	0
276	1	1	1	1	0	0	0	0	1	1
277	0	0	1	0	0	1	0	0	0	1
278	0	0	1	1	0	1	0	0	1	1
279	0	0	0	0	0	1	0	0	0	0
280	0	1	1	0	0	0	0	1	1	0
281	0	0	1	0	0	0	0	0	1	1
282	0	0	1	0	1	1	0	1	1	0
283	0	0	1	0	0	0	0	1	1	0
284	0	0	0	0	0	1	0	1	1	1
285	0	0	1	0	0	1	0	0	0	1
286	0	0	1	0	0	0	0	1	1	0
287	0	0	0	0	0	1	0	0	0	0
288	0	0	0	0	0	0	0	1	1	0
289	1	1	1	1	0	0	0	0	1	1
290	1	0	1	0	0	1	0	0	1	0
291	1	1	1	1	0	1	0	0	1	1
292	0	0	1	0	0	1	1	0	0	1
293	0	0	1	0	0	1	0	0	0	1
294	0	1	0	0	0	1	0	0	1	1
295	0	1	1	1	0	0	0	0	1	1
296	0	1	1	0	0	0	0	0	1	0
297	1	1	1	0	0	1	0	0	1	0
298	0	1	0	0	0	1	0	0	1	1
299	1	1	1	1	0	1	0	0	1	1
300	1	1	1	1	0	0	0	0	1	1
301	1	1	0	0	0	0	0	0	1	1
302	0	0	1	0	1	0	0	1	1	0
303	0	1	1	1	0	0	0	0	1	1
304	1	1	1	1	0	0	0	0	1	1
305	1	1	1	1	0	0	0	0	1	1
306	0	1	1	0	0	0	0	0	1	0
307	0	1	1	0	0	1	0	0	0	1
308	0	1	1	0	0	1	0	0	1	0
309	1	1	1	1	0	1	0	0	1	1
310	1	1	0	0	0	1	0	0	1	0
311	0	1	1	1	0	0	0	0	1	1
312	0	0	1	0	0	1	0	0	0	0
313	0	0	0	0	1	0	0	1	1	0
314	0	0	0	0	1	1	0	1	1	0
315	0	0	1	0	0	1	0	0	0	0
316	0	0	1	0	0	1	0	0	0	1
317	0	0	1	0	0	1	0	0	0	0
318	0	0	1	0	0	0	0	0	1	0
319	0	0	0	0	0	1	0	1	1	1
320	0	1	0	0	0	1	0	0	1	0
321	0	0	0	0	1	0	0	1	1	0
322	0	1	0	0	1	0	0	1	1	0
323	0	0	1	0	1	1	0	0	0	1
324	0	0	1	0	0	1	0	0	0	0
325	0	1	0	0	1	0	0	1	1	1
326	0	0	1	0	0	0	0	0	1	0
327	0	0	1	0	0	1	0	0	1	1
328	0	0	1	0	0	1	0	0	1	0
329	1	1	1	1	0	1	0	0	1	1
330	0	0	0	0	0	1	0	0	0	0
331	0	0	0	0	0	1	0	0	0	1
332	0	0	1	0	0	0	0	1	1	1
333	0	0	0	0	1	1	1	0	0	0
334	0	1	1	1	0	0	0	0	1	1
335	0	1	1	0	0	1	1	0	0	0
336	0	0	1	0	0	0	0	1	1	0
337	0	1	1	0	0	0	0	0	1	1
338	0	0	1	0	0	0	0	1	1	0
339	0	0	0	0	0	1	1	0	1	1
340	0	0	1	0	1	1	0	0	1	0
341	0	0	0	0	0	1	0	0	0	0
342	0	0	1	0	0	1	1	0	0	0
343	1	1	1	1	0	0	0	0	1	1
344	0	0	0	0	1	1	0	0	0	0
345	0	0	1	0	0	1	0	0	0	0
346	0	1	0	0	0	0	0	0	1	1
347	0	0	1	0	1	0	0	1	1	0
348	0	0	0	0	0	1	0	0	0	1
349	0	1	0	1	0	1	0	0	1	1
350	0	0	0	0	1	1	1	0	1	1
351	0	1	0	0	0	1	0	0	1	0
352	0	1	0	0	0	0	0	1	1	1
353	0	1	1	0	0	1	0	0	0	0
354	1	1	1	1	0	0	0	0	1	1
355	0	0	1	0	0	0	0	1	1	0
356	0	0	1	0	0	0	0	0	1	0
357	0	0	0	0	0	1	0	0	0	0
358	0	0	0	0	0	1	1	0	0	1
359	0	0	1	0	0	0	0	0	1	0
360	0	0	1	0	0	0	0	1	1	0
361	0	0	1	0	1	0	0	1	1	0
362	0	0	0	0	0	1	0	0	1	0
363	0	0	1	0	1	0	0	0	1	0
364	0	0	1	0	0	1	1	0	0	0
365	0	1	0	0	0	0	0	1	1	1
366	0	1	0	0	0	1	1	0	0	1
367	0	0	1	0	0	0	0	1	1	0
368	0	1	1	0	0	0	0	0	1	0
369	0	0	0	0	0	1	1	0	0	0
370	0	0	0	0	0	1	1	0	0	1
371	0	0	1	0	0	0	0	1	1	1
372	0	1	0	0	0	1	0	1	1	0
373	0	1	0	0	0	0	0	1	1	0
374	0	0	0	0	0	1	0	1	1	0
375	0	0	0	0	0	0	0	0	1	0
376	0	1	0	0	0	0	0	1	1	0
377	0	0	0	0	0	0	0	1	1	0
378	0	1	0	0	0	0	0	0	1	1
379	0	1	0	0	0	0	0	0	1	1
380	0	0	0	0	0	1	0	0	0	0
381	0	0	0	0	0	1	0	0	1	0
382	0	0	0	0	0	1	0	0	1	1
383	0	0	0	0	0	1	0	0	0	0
384	0	1	0	1	0	0	0	0	1	1
385	1	1	0	1	0	0	0	0	1	1
386	1	1	0	0	0	0	0	0	1	1
387	1	1	0	1	0	1	0	0	0	1
388	1	1	1	1	0	1	0	0	1	1
389	0	0	1	0	1	1	0	0	0	0
390	0	1	0	1	0	1	0	0	1	1
391	0	0	1	0	0	0	0	1	1	0
392	0	0	0	0	1	0	0	1	1	1
393	0	0	1	0	0	0	0	1	1	0
394	0	0	0	0	0	0	0	0	1	0
395	0	0	0	0	0	1	0	0	0	0
396	1	1	1	1	0	0	0	0	1	1
397	1	1	0	1	0	1	0	0	1	1
398	0	0	1	0	0	0	0	0	1	1
399	0	0	0	0	0	1	0	0	0	0
400	0	1	1	0	0	1	0	0	0	0
401	0	0	1	0	0	0	0	1	1	0
402	0	0	0	0	1	1	0	0	0	0
403	0	0	1	0	0	1	0	0	0	1
404	0	0	1	0	0	0	0	0	1	0
405	0	0	0	0	0	0	0	1	1	0
406	1	1	1	1	0	1	0	0	1	1
407	0	0	0	0	0	0	0	1	1	0
408	0	0	0	0	0	0	0	0	1	1
409	0	0	1	0	0	0	0	0	1	0
410	1	1	1	0	0	0	0	0	1	0
411	1	1	0	1	0	0	0	0	1	1
412	0	0	0	0	0	1	1	0	0	0
413	1	1	1	1	0	0	0	0	1	1
414	0	0	1	0	1	0	0	1	1	0
415	0	1	0	0	0	0	0	1	1	0
416	0	1	0	1	0	1	1	0	1	1
417	1	1	0	1	0	1	0	0	1	1

## Sheet: TCGA-STAD
Slide.NO	EBERs	EBVNet EBV prediction(Youden)	Tertiary lymphoid structure	Medullary histology	Mucinous differentiation	Adenoid differentiation	Papillary differentiation	Signet-ring cell differentiation	Poor differentiation	Vacuolar nucleus or recognizable nucleolus
1	0	0	0	0	0	1	0	0	0	0
2	0	1	1	0	0	0	0	0	1	0
3	0	0	0	0	0	1	1	0	0	0
4	1	1	0	0	0	0	0	1	1	1
5	0	0	1	0	0	1	0	0	0	1
6	0	0	0	0	0	1	0	0	1	0
7	0	0	1	0	1	0	0	1	1	0
8	0	0	1	0	0	0	0	0	1	1
9	0	0	0	0	0	1	1	0	0	0
10	0	1	1	0	1	1	0	0	0	1
11	0	0	1	0	0	0	0	1	1	0
12	0	0	0	0	0	1	1	0	0	1
13	0	0	0	0	0	1	1	0	0	0
14	0	1	1	1	0	1	0	0	0	1
15	0	0	1	0	0	0	0	0	1	1
16	0	1	0	0	0	0	0	0	1	1
17	1	0	1	0	0	0	0	1	1	0
18	0	0	0	0	0	1	0	0	0	0
19	0	0	0	0	0	1	1	0	0	1
20	0	0	1	0	0	1	1	0	0	1
21	0	0	0	0	0	1	1	0	0	1
22	0	1	1	1	0	0	0	0	1	1
23	0	0	0	0	0	1	1	0	0	1
24	0	0	1	0	0	1	0	0	0	0
25	0	0	0	0	0	0	0	0	1	0
26	0	0	1	0	0	1	1	0	0	0
27	0	0	0	0	0	1	1	0	0	0
28	0	0	1	0	0	0	0	0	1	1
29	1	1	0	0	0	1	0	0	1	1
30	0	0	1	0	1	1	0	0	0	0
31	0	0	1	0	0	0	0	0	1	0
32	0	0	0	0	0	1	1	0	0	1
33	0	0	1	0	0	1	1	0	0	1
34	0	1	0	0	0	1	0	0	1	0
35	0	0	1	0	1	1	0	1	1	0
36	0	0	1	0	0	1	0	0	0	0
37	0	1	1	1	0	1	0	0	1	1
38	1	1	1	1	0	0	0	0	1	1
39	0	0	1	0	0	1	1	0	0	1
40	0	0	1	0	0	1	0	0	1	1
41	0	0	1	0	0	0	0	1	1	0
42	0	0	0	0	0	0	1	0	1	1
43	0	0	1	0	0	1	1	0	0	1
44	0	0	1	0	0	1	1	0	1	0
45	0	1	1	0	0	1	0	0	1	1
46	0	1	0	0	0	0	0	0	1	1
47	0	1	0	0	1	0	0	0	1	1
48	0	1	1	1	0	0	0	0	1	1
49	0	0	1	0	0	0	0	0	1	0
50	0	0	1	0	0	0	0	1	1	0
51	1	1	1	0	0	0	0	0	1	0
52	0	0	1	0	0	1	0	1	1	0
53	0	1	0	0	1	0	0	0	1	0
54	0	0	1	0	1	1	1	0	0	0
55	0	0	1	0	1	0	0	1	1	0
56	0	0	1	0	0	1	0	0	1	0
57	0	1	1	0	1	1	0	0	0	1
58	0	0	1	0	0	1	1	0	0	0
59	0	0	1	0	0	0	0	0	1	1
60	1	1	1	1	0	0	0	0	1	1
61	0	0	0	0	0	1	0	0	0	0
62	0	0	1	0	0	0	0	0	1	0
63	0	0	0	0	0	1	1	0	0	0
64	0	0	1	0	0	1	0	0	0	0
65	0	0	1	0	1	1	0	0	0	0
66	0	0	1	0	0	1	1	0	0	0
67	0	0	1	0	0	1	1	0	0	0
68	0	1	1	0	0	0	0	0	1	0
69	1	1	1	1	0	0	0	0	1	0
70	0	0	1	0	0	1	0	0	0	1
71	0	1	1	0	0	1	0	0	0	1
72	0	0	1	0	0	0	0	0	1	0
73	1	1	0	0	0	1	1	0	1	1
74	0	1	1	0	0	0	0	0	1	1
75	0	0	1	0	0	0	0	0	1	0
76	0	0	0	0	1	1	0	0	0	0
77	0	0	1	0	0	1	0	0	0	0
78	0	0	1	0	1	1	0	0	0	0
79	0	0	1	0	0	1	0	0	1	1
80	1	1	1	0	0	0	0	0	1	0
81	0	0	1	0	0	1	1	0	0	1
82	0	1	1	0	0	1	0	0	0	1
83	0	0	0	0	0	1	1	0	0	0
84	0	1	0	0	0	1	0	0	1	1
85	0	0	1	0	0	0	0	0	1	0
86	0	0	1	0	0	0	0	0	1	0
87	0	0	1	0	0	0	0	1	1	0
88	0	0	1	0	0	1	0	0	0	1
89	0	0	1	0	1	0	0	1	1	0
90	0	0	0	0	0	1	1	0	1	0
91	0	0	1	0	0	0	0	0	1	0
92	1	1	0	0	0	1	0	0	1	1
93	0	0	1	0	1	1	0	0	0	0
94	0	0	1	0	1	1	1	0	0	0
95	0	0	0	0	1	1	0	1	1	0
96	0	1	1	0	1	1	0	0	0	0
97	0	0	1	0	1	0	0	0	1	0
98	0	0	0	0	0	1	1	0	0	0
99	0	0	0	0	0	1	0	0	0	0
100	0	0	1	0	0	0	0	0	1	0
101	0	0	1	0	1	1	1	0	1	1
102	0	0	1	0	0	1	0	0	1	0
103	0	1	1	0	0	0	0	0	1	0
104	0	1	0	0	0	0	0	0	1	1
105	0	1	0	0	0	1	0	0	0	0
106	0	0	0	0	0	0	0	0	1	0
107	0	0	0	0	1	0	0	1	0	0
108	0	0	1	1	0	0	0	0	1	1
109	0	0	1	0	0	1	1	0	0	0
110	1	1	1	1	0	0	0	0	1	1
111	0	0	0	0	0	1	1	0	0	0
112	0	1	1	0	0	0	0	0	1	1
113	0	0	1	0	0	1	1	0	0	1
114	0	0	1	0	1	0	0	1	1	0
115	0	0	1	1	0	1	0	0	1	1
116	0	1	0	0	0	1	0	0	0	1
117	0	0	1	0	0	0	0	0	0	1
118	0	1	0	1	0	0	0	0	1	1
119	0	0	0	0	1	1	1	0	0	0
120	0	0	0	0	0	0	0	1	1	0
121	0	1	1	0	0	0	0	0	1	1
122	0	0	1	0	0	1	1	0	0	0
123	0	1	0	0	1	0	0	0	1	0
124	0	0	0	0	0	1	0	0	0	1
125	0	0	0	0	0	1	1	0	0	1
126	0	0	1	0	1	0	0	1	1	0
127	0	0	0	0	0	1	1	0	0	0
128	0	0	0	0	0	1	0	0	0	1
129	0	0	0	0	0	1	1	0	0	0
130	0	0	1	0	0	1	0	0	0	0
131	0	0	1	0	0	1	0	0	0	0
132	0	0	1	0	0	1	1	0	0	1
133	0	0	1	0	0	1	1	0	1	0
134	0	0	1	0	0	0	0	0	1	0
135	0	0	0	0	0	1	1	0	0	1
136	0	0	0	0	0	1	0	0	0	1
137	0	0	0	0	0	1	1	0	0	0
138	0	0	0	0	0	1	1	0	0	0
139	0	0	1	0	1	1	1	0	0	1
140	0	0	0	0	0	1	1	0	0	1
141	0	0	0	0	0	1	0	0	0	0
142	0	0	1	0	0	0	0	0	1	1
143	0	0	0	0	0	1	1	0	0	0
144	0	0	0	0	0	1	1	0	0	1
145	0	0	0	0	0	1	0	0	0	1
146	0	0	0	0	1	1	0	1	0	0
147	0	0	0	0	1	1	1	0	0	0
148	0	0	0	0	1	1	0	1	1	0
149	0	0	0	0	1	0	0	1	1	0
150	0	0	0	0	0	1	1	0	0	0
151	0	0	0	0	0	0	0	0	1	1
152	0	0	0	0	0	1	0	0	0	0
153	0	0	0	0	1	0	0	0	1	1
154	0	0	0	0	1	0	0	1	1	0
155	0	0	0	0	1	1	0	0	0	0
156	0	0	0	0	0	1	1	0	0	0
157	1	1	0	0	0	1	0	0	0	1
158	1	1	0	0	0	1	0	0	0	1
159	0	1	1	0	0	1	0	0	0	1
160	0	0	0	0	0	1	0	0	0	1
161	0	0	1	0	1	0	0	1	1	0
162	0	0	1	0	1	0	0	1	1	0
163	0	0	0	0	0	0	0	0	1	1
164	0	0	0	0	0	1	0	0	0	1
165	0	0	0	0	0	1	0	0	0	1
166	0	0	1	0	0	0	0	0	1	1
167	0	0	0	0	0	0	0	0	1	1
168	0	0	1	0	0	0	0	0	1	0
169	0	0	1	0	0	0	0	0	1	0
170	0	1	1	0	1	1	0	1	1	1
171	0	1	0	0	1	0	0	1	1	0
172	0	0	1	0	0	0	0	0	1	0
173	0	0	1	0	0	0	0	0	1	0
174	0	0	0	0	0	1	0	0	1	1
175	0	0	1	0	0	1	1	0	1	1
176	0	0	0	0	1	0	0	0	0	1
177	0	0	0	0	1	0	0	0	0	1
178	0	0	1	0	0	1	1	0	0	1
179	0	0	1	0	0	1	1	0	0	1
180	0	0	0	0	0	1	0	0	0	1
181	0	0	0	0	0	1	0	0	0	1
182	0	0	0	0	0	1	0	0	0	0
183	0	0	1	0	0	1	1	0	0	0
184	0	0	0	0	1	0	0	1	0	0
185	0	0	0	0	0	1	1	0	0	1
186	0	0	0	0	0	1	1	0	0	0
187	1	1	1	0	0	0	0	0	1	0
188	1	1	0	0	0	1	0	0	1	1
189	0	0	0	0	0	1	1	0	0	0
190	0	0	1	0	0	1	1	0	0	0
191	1	1	0	0	0	1	1	0	0	1
192	1	0	0	0	0	1	1	0	0	1
193	0	0	1	0	1	0	0	1	1	0
194	0	0	1	0	0	1	0	0	1	1
195	0	0	0	0	0	1	0	0	0	1
196	0	0	1	0	0	0	0	1	1	0
197	0	0	1	0	0	0	0	1	1	0
198	0	0	0	0	0	1	0	0	0	0
199	0	0	1	0	1	0	0	1	1	0
200	0	1	1	1	0	0	0	1	1	1
201	0	0	1	0	1	1	0	1	1	1
202	0	0	0	0	0	1	1	0	0	0
203	0	0	1	0	0	0	0	0	1	0
204	0	1	0	1	1	1	0	0	1	1
205	1	1	1	0	0	0	0	0	1	0
206	0	1	1	0	0	1	0	0	0	1
207	0	0	1	0	0	0	0	1	1	0
208	0	0	0	0	0	1	0	0	0	0
209	0	0	0	0	0	1	1	0	0	1
210	0	0	0	0	0	1	1	0	0	0
211	0	0	0	0	0	1	1	0	0	1
212	0	0	0	0	0	1	0	0	0	0
213	0	0	1	0	1	0	0	1	1	0
214	0	0	1	0	0	1	1	0	0	0
215	0	0	0	0	1	1	1	0	0	0
216	1	0	0	0	0	1	0	0	0	0
217	1	1	1	1	0	0	0	0	1	1
218	0	0	0	0	0	1	0	0	0	1
219	0	0	1	0	0	0	0	0	1	1
220	0	0	1	0	0	0	0	1	1	1
221	0	0	0	0	0	1	1	0	0	1
222	0	0	0	0	0	1	1	0	0	1
223	0	1	0	0	0	1	0	0	1	1
224	0	0	0	0	0	1	0	0	1	1
225	0	0	0	0	1	1	1	0	0	1
226	0	0	1	0	1	1	1	0	0	1
227	0	0	0	0	0	1	0	0	0	0
228	0	1	1	0	0	0	0	0	1	1
229	0	0	1	0	0	1	0	0	1	0
230	0	0	1	0	0	1	1	0	0	0
231	0	1	1	0	0	1	1	1	0	0
232	1	1	1	1	0	0	0	0	1	1
233	0	0	0	0	0	1	1	0	0	1
234	1	1	1	0	0	1	0	0	1	1
235	0	0	0	0	1	1	1	0	0	1
236	1	0	0	0	0	1	1	0	0	1
237	0	1	0	0	0	1	0	0	0	1
238	0	0	0	0	0	1	1	0	0	1
239	0	0	0	0	0	1	0	0	0	0
240	0	0	0	0	0	1	1	0	0	0
241	0	0	1	0	0	1	1	0	0	0
242	0	0	0	0	1	1	1	0	0	0
243	0	0	0	0	0	1	1	0	0	1
244	0	0	1	0	0	0	0	0	1	1
245	0	0	1	0	0	1	0	0	0	0
246	0	0	0	0	0	1	1	0	0	1
247	0	0	0	0	0	1	1	0	0	1
248	0	1	1	0	0	0	0	0	1	1
249	0	0	0	0	0	0	0	1	1	0
250	1	0	0	0	0	0	0	0	1	0
251	0	1	0	0	0	1	1	0	0	0
252	0	0	0	0	0	1	0	0	0	0
253	0	0	0	0	0	1	1	0	0	0
254	0	0	0	0	0	1	1	0	0	1
255	0	0	1	0	0	0	0	0	1	0
256	0	0	1	0	1	0	0	1	1	0
257	0	0	0	0	0	1	0	0	1	1
258	0	0	0	0	0	1	0	0	0	1
