# Supplementary material for: A deep learning model and human-machine fusion for prediction of EBV-associated gastric cancer from histopathology
Source: Nat Commun. 2022 May 19;13:2790. doi: 10.1038/s41467-022-30459-5 (PMC9120175; doi:10.1038/s41467-022-30459-5)
Supplement: Supplementary file 3 — Source Data [file 41467_2022_30459_MOESM3_ESM.zip › Source Data/source data_Table1-2.xlsx]

## Sheet: TCGA-STAD
Slide_NO.	EBV ground truth	EBVNet EBV prediction(Youden)	Junior pathogist 1_EBV prediction	Junior pathologist 1_confidence scale	Junior pathogist 2_EBV prediction	Junior pathologist 2_confidence scale	Senior pathologist 1_EBV prediction	Senior pathologist 1_confidence scale	Senior pathologist 2_EBV prediction	Senior pathologist 2_confidence scale	Expert pathologist 1_EBV prediction	Expert pathologist 1_confidence scale	Expert pathologist 2_EBV prediction	Expert pathologist 2_confidence scale
1	0	0	0	1	0	1	0	1	0	1	0	1	0	1
2	0	1	0	2	1	3	0	1	0	2	0	1	0	2
3	0	0	0	1	0	1	0	1	0	1	0	1	0	1
4	1	1	1	4	1	5	1	3	1	4	0	1	1	4
5	0	0	0	3	0	2	0	1	0	2	0	3	0	1
6	0	0	0	2	1	3	0	1	0	3	0	2	1	3
7	0	0	0	1	0	1	0	1	0	1	0	1	0	1
8	0	0	0	1	0	1	0	1	0	1	0	1	0	2
9	0	0	0	1	0	1	0	1	0	1	0	1	0	1
10	0	1	0	2	0	2	0	1	0	1	0	1	0	1
11	0	0	0	1	0	1	0	1	0	2	0	1	0	2
12	0	0	0	1	0	1	0	1	0	1	0	1	0	1
13	0	0	0	1	0	1	0	1	0	1	0	1	0	1
14	0	1	1	3	1	4	1	3	1	3	0	2	1	3
15	0	0	0	2	1	3	0	1	0	3	0	1	0	2
16	0	1	1	3	1	3	0	1	1	3	1	3	1	3
17	1	0	0	3	0	3	0	1	0	2	0	1	0	3
18	0	0	0	2	0	2	0	1	0	1	0	1	0	2
19	0	0	0	1	0	1	0	1	0	1	0	1	0	1
20	0	0	0	1	0	1	0	1	0	1	0	1	0	1
21	0	0	0	2	0	2	0	1	0	1	0	2	0	2
22	0	1	1	3	1	4	1	4	1	4	1	4	1	3
23	0	0	0	1	0	1	0	1	0	1	0	1	0	1
24	0	0	0	1	0	1	0	1	0	1	0	1	0	2
25	0	0	1	3	1	3	0	1	0	2	0	1	0	2
26	0	0	0	1	0	1	0	1	0	1	0	1	0	2
27	0	0	0	1	0	1	0	1	0	1	0	1	0	1
28	0	0	0	2	1	4	0	1	0	2	1	3	0	2
29	1	1	1	4	0	3	0	3	0	2	1	4	0	3
30	0	0	0	1	0	1	0	1	0	2	0	1	0	1
31	0	0	0	1	1	3	0	1	0	2	0	1	0	2
32	0	0	0	1	0	1	0	1	0	1	0	1	0	1
33	0	0	0	1	0	1	0	1	0	1	0	2	0	1
34	0	1	0	2	1	4	0	2	0	3	0	1	0	3
35	0	0	0	1	0	1	0	1	0	1	0	1	0	1
36	0	0	0	1	0	1	0	1	0	1	0	1	0	2
37	0	1	1	3	1	4	1	4	1	3	1	5	1	3
38	1	1	1	3	1	4	1	5	1	4	1	4	1	5
39	0	0	0	1	0	1	0	1	0	1	0	1	0	1
40	0	0	0	2	0	2	0	2	0	1	0	1	0	2
41	0	0	0	1	0	1	0	1	0	1	0	1	0	1
42	0	0	1	3	1	3	0	1	0	1	0	1	0	1
43	0	0	0	1	0	1	0	1	0	1	0	1	0	2
44	0	0	0	2	1	3	0	1	0	2	0	1	0	2
45	0	1	0	1	0	1	0	1	0	1	0	1	0	2
46	0	1	1	4	1	4	1	4	1	4	0	2	1	3
47	0	1	0	1	1	3	0	1	0	1	0	1	0	2
48	0	1	1	4	1	4	1	4	1	3	1	3	1	3
49	0	0	0	2	0	2	0	1	0	1	0	1	0	2
50	0	0	0	2	1	3	0	1	0	2	0	1	0	2
51	1	1	0	2	1	4	0	1	0	2	1	4	0	3
52	0	0	0	2	1	3	0	1	0	2	0	1	0	2
53	0	1	1	3	1	4	0	1	1	3	1	4	0	3
54	0	0	0	2	0	2	0	1	0	1	0	1	0	1
55	0	0	0	2	0	2	0	1	0	1	0	1	0	1
56	0	0	0	1	0	1	0	1	0	1	0	1	0	1
57	0	1	1	3	0	2	0	1	1	3	0	1	1	3
58	0	0	0	1	0	1	0	1	0	1	0	1	0	2
59	0	0	0	1	0	1	0	1	0	1	0	1	0	1
60	1	1	1	4	1	5	1	5	1	4	1	5	1	5
61	0	0	0	1	0	1	0	1	0	1	0	3	0	2
62	0	0	0	2	0	2	0	1	0	1	0	1	0	2
63	0	0	0	1	0	1	0	1	0	1	0	1	0	1
64	0	0	0	1	0	1	0	1	0	1	0	1	0	2
65	0	0	0	1	0	1	0	1	0	1	0	1	0	1
66	0	0	0	3	0	3	0	1	0	1	0	1	0	1
67	0	0	0	1	0	1	0	1	0	1	0	1	0	2
68	0	1	1	3	1	3	0	1	0	3	0	1	1	3
69	1	1	1	3	0	3	1	5	1	3	1	5	1	5
70	0	0	0	2	0	2	0	1	0	1	0	1	0	1
71	0	1	0	3	0	3	0	1	0	2	0	1	0	2
72	0	0	0	1	0	1	0	1	0	1	0	1	0	2
73	1	1	1	4	1	5	0	1	1	5	1	4	1	5
74	0	1	0	2	1	3	0	1	0	2	0	3	0	2
75	0	0	0	3	0	3	0	1	0	2	0	1	0	2
76	0	0	0	1	0	1	0	1	0	1	0	1	0	1
77	0	0	0	1	0	1	0	1	0	1	0	1	0	1
78	0	0	0	1	0	1	0	1	0	1	0	1	0	1
79	0	0	0	3	0	3	0	1	0	1	0	1	0	2
80	1	1	0	3	1	3	0	1	0	3	0	3	0	3
81	0	0	0	1	0	1	0	1	0	1	0	1	0	1
82	0	1	0	1	0	1	0	1	0	1	0	1	0	2
83	0	0	0	2	0	2	0	1	0	1	0	1	0	1
84	0	1	0	2	0	2	0	1	0	1	0	1	0	2
85	0	0	0	1	0	1	0	1	0	1	0	1	0	1
86	0	0	0	1	0	1	0	1	0	1	0	1	0	1
87	0	0	0	1	0	1	0	1	0	1	0	1	0	1
88	0	0	1	3	1	4	0	1	1	4	0	1	0	3
89	0	0	1	3	0	2	0	1	0	1	0	1	0	2
90	0	0	0	1	0	1	0	1	0	1	0	1	0	1
91	0	0	0	1	0	1	0	1	0	1	0	1	0	1
92	0	1	1	3	1	3	1	3	1	3	0	1	1	3
93	0	0	0	2	0	2	0	1	0	1	0	1	0	2
94	0	0	1	3	0	1	0	1	0	1	0	1	0	1
95	0	0	0	3	0	2	0	1	0	1	0	1	0	1
96	1	1	0	3	1	3	0	2	1	3	0	2	0	3
97	0	0	0	1	0	1	0	1	0	1	0	1	0	1
98	0	0	0	1	0	1	0	1	0	1	0	1	0	1
99	0	0	0	1	0	1	0	1	0	1	0	1	0	1
100	0	0	0	2	0	2	0	1	0	1	0	2	0	2
101	0	0	0	1	0	1	0	1	0	1	0	1	0	1
102	0	0	1	3	0	1	0	1	1	3	0	2	0	2
103	0	1	1	3	0	3	1	3	1	3	1	3	1	3
104	0	1	0	2	1	3	1	3	1	3	1	3	0	2
105	0	1	0	3	0	3	0	1	0	2	0	2	0	2
106	0	0	0	1	0	1	0	1	0	1	0	1	0	2
107	0	0	0	1	0	1	0	1	0	1	0	1	0	1
108	0	0	0	3	1	3	1	4	1	3	1	3	1	3
109	0	0	0	1	0	1	0	1	0	1	0	1	0	1
110	1	1	1	4	1	5	1	5	1	4	1	3	1	5
111	0	0	0	1	0	1	0	1	0	1	1	3	0	1
112	0	1	0	2	1	3	0	1	1	3	0	2	0	2
113	0	0	0	1	0	1	0	1	0	1	0	1	0	1
114	0	0	0	1	0	1	0	1	0	1	0	1	0	1
115	0	0	1	4	1	3	1	3	1	3	0	1	1	3
116	0	1	0	3	0	3	0	2	0	2	0	1	0	2
117	0	0	0	3	0	3	0	1	0	2	0	1	0	2
118	0	1	1	3	1	4	1	4	1	4	1	3	1	3
119	0	0	0	1	0	1	0	1	0	1	0	1	0	1
120	0	0	0	1	0	1	0	1	0	1	0	1	0	1
121	0	1	1	3	1	4	0	1	1	4	1	3	0	3
122	0	0	0	1	0	1	0	1	0	1	0	1	0	1
123	0	1	0	1	0	1	0	1	0	1	0	1	0	1
124	0	0	0	1	0	1	0	1	0	1	0	1	0	1
125	0	0	1	4	1	4	0	1	0	2	1	3	0	2
126	0	0	0	3	1	3	1	3	1	3	0	2	0	3
127	0	0	0	2	0	2	0	1	0	1	0	1	0	2
128	0	0	0	1	0	1	0	1	0	1	0	1	0	1
129	0	0	0	1	0	1	0	1	0	1	0	1	0	2
130	0	0	0	1	0	1	0	1	0	1	0	1	0	1
131	0	0	0	1	0	1	0	1	0	1	0	1	0	1
132	0	0	0	1	0	1	0	1	0	1	0	1	0	2
133	0	0	0	1	0	1	0	1	0	1	0	1	0	1
134	0	0	0	1	0	1	0	1	0	1	0	1	0	2
135	0	0	1	3	0	1	0	1	0	2	0	1	0	2
136	0	0	0	1	0	1	0	1	0	1	0	1	0	1
137	0	0	0	1	0	1	0	1	0	1	0	1	0	1
138	0	0	0	1	0	1	0	1	0	1	0	1	0	1
139	0	0	0	1	0	1	0	1	0	1	0	1	0	1
140	0	0	0	1	0	1	0	1	0	1	0	1	0	2
141	0	0	0	3	0	1	0	1	0	1	0	1	0	2
142	0	0	1	3	1	3	1	3	1	3	1	3	1	3
143	0	0	0	1	0	1	0	1	0	1	0	1	0	1
144	0	0	1	3	0	1	1	3	0	1	0	1	0	1
145	0	0	0	2	0	2	0	2	0	2	0	1	0	2
146	0	0	0	1	0	1	0	1	0	1	0	1	0	1
147	0	0	0	1	0	1	0	1	0	1	0	1	0	1
148	0	0	0	1	0	1	0	1	0	1	0	1	0	1
149	0	0	0	2	0	2	0	1	1	3	0	1	0	1
150	0	0	0	2	0	2	0	1	0	1	0	1	0	1
151	0	0	1	3	0	1	0	1	0	2	0	1	0	2
152	0	0	0	1	0	1	0	1	0	1	0	1	0	1
153	0	0	0	1	0	1	0	1	0	2	0	2	0	1
154	0	0	0	3	0	2	0	1	0	1	0	1	0	1
155	0	0	0	1	0	1	0	1	0	1	0	1	0	1
156	0	0	0	2	0	2	0	1	0	1	0	1	0	1
157	1	1	0	2	0	3	0	1	0	2	0	3	0	3
158	1	1	0	2	0	3	0	1	0	3	1	4	0	3
159	0	1	0	1	0	1	0	1	0	1	0	1	0	2
160	0	0	0	1	0	1	0	1	0	1	0	2	0	2
161	0	0	0	1	0	1	0	1	0	1	0	1	0	1
162	0	0	0	1	0	1	0	1	0	1	0	1	0	1
163	0	0	0	1	0	1	0	1	0	1	0	1	0	1
164	0	0	0	2	0	2	0	1	0	1	0	1	0	2
165	0	0	0	2	0	2	0	1	0	1	0	1	0	2
166	0	0	1	3	1	3	0	2	0	1	0	2	0	2
167	0	0	1	4	1	3	0	2	1	3	1	3	0	3
168	0	0	0	3	0	3	0	1	0	2	0	1	0	2
169	0	0	0	2	0	2	0	1	0	1	0	1	0	2
170	0	1	0	2	0	2	0	1	0	1	0	1	0	1
171	0	1	0	2	0	2	0	1	0	1	0	1	0	1
172	0	0	0	2	0	2	0	1	0	1	0	1	0	2
173	0	0	0	2	0	2	0	1	0	1	0	1	0	2
174	0	0	1	3	0	1	0	1	0	1	0	1	0	2
175	0	0	1	3	0	1	0	1	0	1	0	1	0	2
176	0	0	0	2	0	2	0	1	0	2	0	1	0	2
177	0	0	0	2	0	2	0	1	0	1	0	1	0	1
178	0	0	0	1	0	1	0	1	0	1	0	1	0	1
179	0	0	0	1	0	1	0	1	0	1	0	1	0	1
180	0	0	0	2	0	2	0	1	0	1	0	1	0	2
181	0	0	0	1	0	1	0	1	0	1	0	1	0	1
182	0	0	0	1	0	1	0	1	0	1	0	1	0	1
183	0	0	0	1	0	1	0	1	0	1	0	1	0	1
184	0	0	0	2	0	2	0	1	0	1	0	1	0	2
185	0	0	0	1	0	1	0	1	0	1	0	1	0	1
186	0	0	0	1	0	1	0	1	0	1	0	1	0	1
187	1	1	0	3	0	3	0	1	0	3	1	4	1	4
188	1	1	1	3	0	3	1	3	1	4	1	4	1	4
189	0	0	0	1	0	1	0	1	0	1	0	1	0	2
190	0	0	0	1	0	1	0	1	0	1	0	1	0	2
191	1	1	0	2	0	3	0	1	0	2	0	3	0	3
192	1	0	0	3	0	3	0	3	0	2	0	3	0	2
193	0	0	0	2	0	2	0	1	0	1	0	1	0	1
194	0	0	0	1	0	1	0	1	0	1	0	1	0	1
195	0	0	0	1	0	1	0	1	0	1	0	1	0	1
196	0	0	0	1	0	1	0	1	0	1	0	1	0	2
197	0	0	0	2	0	2	0	1	0	1	0	1	0	2
198	0	0	0	1	0	1	0	1	0	1	0	1	0	2
199	0	0	0	3	0	3	0	1	0	2	0	1	0	2
200	0	1	0	2	0	2	0	1	0	1	0	2	0	2
201	0	0	0	2	0	2	0	1	0	1	0	2	0	2
202	0	0	0	1	0	1	0	1	0	1	0	1	0	1
203	0	0	0	3	0	2	0	1	0	1	0	1	0	2
204	0	1	0	1	0	1	1	4	1	3	1	3	0	2
205	1	1	1	3	1	4	0	2	1	4	1	4	1	4
206	0	1	0	2	0	2	0	1	0	1	0	1	0	2
207	0	0	0	2	0	2	0	1	0	1	0	1	0	1
208	0	0	0	1	0	1	0	2	0	1	0	1	0	1
209	0	0	0	1	0	1	0	1	0	1	0	1	0	2
210	0	0	0	1	0	1	0	1	0	1	0	1	0	1
211	0	0	0	1	0	1	0	1	0	1	0	1	0	1
212	0	0	0	2	0	2	0	1	0	1	0	1	0	2
213	0	0	0	1	0	1	0	1	0	1	0	1	0	1
214	0	0	0	1	0	1	0	1	0	1	0	1	0	2
215	0	0	0	1	0	1	0	1	0	1	0	1	0	1
216	1	0	0	2	0	2	1	4	0	2	0	3	0	3
217	1	1	1	5	1	5	1	5	1	4	0	1	1	4
218	0	0	0	2	0	2	0	1	0	1	0	3	0	2
219	0	0	0	2	0	2	0	1	0	1	0	1	0	2
220	0	0	0	2	0	2	0	1	0	1	0	1	0	2
221	0	0	0	2	0	2	0	1	0	1	0	1	0	2
222	0	0	0	1	0	1	0	1	0	1	0	1	0	1
223	0	1	1	3	0	3	0	1	0	2	0	3	0	2
224	0	0	0	1	0	1	0	1	0	1	0	1	0	2
225	0	0	0	1	0	1	0	1	0	1	0	1	0	2
226	0	0	0	1	0	1	0	1	0	1	0	1	0	1
227	0	0	0	1	0	1	0	1	0	1	0	1	0	1
228	0	1	1	3	1	4	1	3	1	4	0	2	0	2
229	0	0	0	1	0	1	0	1	0	1	0	1	0	2
230	0	0	0	1	0	1	0	1	0	1	0	1	0	1
231	0	1	0	2	0	2	0	1	0	1	1	4	1	3
232	1	1	0	3	0	3	1	5	1	3	0	3	1	4
233	0	0	0	1	0	1	0	1	0	1	0	1	0	1
234	1	1	0	3	0	3	1	3	0	2	1	5	1	4
235	0	0	0	1	0	1	0	1	0	1	0	1	0	1
236	1	0	0	1	0	1	0	1	0	2	0	1	0	2
237	0	1	0	2	0	2	0	1	0	1	0	1	0	2
238	0	0	0	1	0	1	0	1	0	1	0	1	0	1
239	0	0	0	1	0	1	0	1	0	1	0	1	0	1
240	0	0	0	1	0	1	0	1	0	1	0	1	0	1
241	0	0	0	1	0	1	0	1	0	1	0	1	0	1
242	0	0	0	1	0	1	0	1	0	1	0	1	0	1
243	0	0	0	1	0	1	0	1	0	1	0	1	0	2
244	0	0	0	2	0	2	0	1	0	1	0	1	0	2
245	0	0	0	1	0	1	0	1	0	1	0	1	0	2
246	0	0	0	1	0	1	0	1	0	1	0	1	0	1
247	0	0	0	1	0	1	0	1	0	1	0	2	0	2
248	0	1	1	3	1	3	0	1	1	3	1	3	0	3
249	0	0	0	1	0	1	0	1	0	1	0	1	0	1
250	1	0	0	3	0	3	0	3	0	2	1	4	1	3
251	0	1	0	1	0	1	0	1	0	1	0	1	0	2
252	0	0	0	1	0	1	0	1	0	1	0	1	0	1
253	0	0	0	1	0	1	0	1	0	1	0	1	0	1
254	0	0	0	1	0	1	0	1	0	1	0	1	0	1
255	0	0	0	3	0	2	0	1	0	2	0	3	0	2
256	0	0	0	3	0	3	0	1	0	2	0	2	0	2
257	0	0	0	2	1	3	0	1	0	1	0	1	0	1
258	0	0	0	1	0	1	0	1	0	1	0	1	0	2

## Sheet: MultiCenter-STAD
Slide_NO.	EBV ground truth	EBVNet EBV prediction(Youden)	Junior pathogist 1_EBV prediction	Junior pathologist 1_confidence scale	Junior pathogist 2_EBV prediction	Junior pathologist 2_confidence scale	Senior pathologist 1_EBV prediction	Senior pathologist 1_confidence scale	Senior pathologist 2_EBV prediction	Senior pathologist 2_confidence scale	Expert pathologist 1_EBV prediction	Expert pathologist 1_confidence scale	Expert pathologist 2_EBV prediction	Expert pathologist 2_confidence scale
1	0	0	0	1	0	1	0	1	0	1	0	1	0	1
2	0	0	0	1	0	1	0	1	0	1	0	1	0	1
3	0	0	0	1	0	1	0	1	0	1	0	1	0	1
4	0	0	1	3	0	2	0	1	0	1	0	2	0	2
5	0	1	0	1	0	1	0	1	0	1	0	1	0	1
6	0	1	0	1	0	1	0	1	0	1	0	1	0	1
7	0	0	0	1	0	1	0	1	0	1	0	1	0	1
8	0	0	1	3	0	3	0	1	0	1	0	2	0	2
9	0	0	0	1	0	1	0	1	0	1	0	1	0	1
10	0	1	1	4	1	4	1	3	0	1	0	2	0	3
11	0	0	0	1	0	1	0	1	0	1	0	2	0	1
12	0	0	1	3	1	3	1	3	0	1	0	2	1	3
13	0	0	0	1	0	1	0	1	0	1	0	1	0	1
14	0	0	0	2	0	2	0	2	0	1	0	1	0	1
15	0	0	0	2	1	3	0	1	0	1	0	2	0	2
16	0	0	0	2	0	2	0	1	0	1	0	1	0	1
17	0	0	0	1	0	1	0	1	0	1	0	2	0	1
18	0	0	0	1	0	1	0	1	0	1	0	1	0	1
19	0	0	0	3	0	3	0	1	0	1	0	1	0	2
20	0	0	0	1	0	1	0	1	0	1	0	1	0	1
21	0	0	0	1	0	1	0	1	0	1	0	1	0	1
22	0	0	0	1	0	1	0	1	0	1	0	1	0	1
23	0	1	0	2	1	3	0	1	0	1	0	1	0	1
24	0	0	0	1	0	1	0	1	0	1	0	1	0	1
25	0	0	0	1	0	1	0	1	0	1	0	2	0	1
26	0	0	0	1	0	2	0	1	0	1	0	1	0	1
27	0	0	0	2	0	2	0	1	0	1	0	2	0	1
28	0	0	0	1	0	1	0	1	0	1	0	1	0	1
29	0	1	0	1	0	1	0	1	0	1	0	1	0	1
30	1	1	1	3	1	4	0	2	1	3	0	3	0	2
31	0	0	0	1	0	1	0	1	0	1	0	1	0	1
32	0	0	0	2	0	2	0	1	0	1	0	1	0	1
33	0	0	1	3	1	3	0	1	0	1	0	3	0	2
34	0	1	1	4	1	4	1	3	1	3	0	3	1	3
35	0	0	0	1	0	1	0	1	0	1	0	1	0	1
36	0	1	0	1	0	1	0	1	0	1	0	1	0	1
37	0	0	0	2	0	2	0	1	0	1	0	1	0	1
38	0	0	0	1	0	1	0	1	0	1	0	1	0	1
39	0	0	0	1	0	1	0	1	0	1	0	1	0	1
40	0	1	0	1	0	1	0	1	0	1	0	2	0	1
41	0	0	0	1	0	1	0	1	0	1	0	1	0	1
42	0	0	0	1	0	1	0	1	0	1	0	1	0	1
43	0	0	0	1	0	1	0	1	0	1	0	1	0	1
44	0	1	0	2	0	2	0	1	0	1	0	1	0	1
45	0	0	0	1	1	3	0	1	0	1	0	1	0	1
46	0	0	0	1	0	1	0	1	0	1	0	1	0	1
47	0	1	1	3	1	3	0	1	1	3	0	3	0	3
48	0	0	0	2	0	2	0	1	0	1	0	2	0	2
49	0	0	0	1	1	3	0	1	0	1	0	2	0	1
50	0	0	0	1	0	1	0	1	0	1	0	1	0	1
51	0	0	0	1	0	1	0	1	0	1	0	1	0	1
52	0	0	1	3	1	3	0	1	0	2	0	2	0	2
53	0	0	1	3	0	3	1	3	0	1	0	2	0	2
54	0	1	0	2	0	2	0	1	0	1	0	1	0	1
55	0	0	0	2	0	2	0	1	0	1	0	2	0	1
56	0	0	0	1	0	1	0	1	0	1	0	1	0	1
57	0	1	1	4	1	3	0	1	1	3	0	2	0	1
58	0	0	0	1	0	1	0	1	0	1	0	1	0	1
59	0	1	1	3	0	3	0	1	0	2	0	3	0	2
60	0	1	1	3	1	4	0	1	1	3	0	2	1	3
61	0	1	1	3	0	3	0	1	0	1	0	2	0	2
62	0	0	0	1	0	1	0	1	0	1	0	2	0	1
63	1	1	1	4	1	4	1	3	0	2	0	2	1	3
64	0	0	0	2	0	2	0	1	0	1	0	1	0	1
65	0	0	0	1	0	1	0	1	0	1	0	1	0	1
66	0	0	0	1	0	1	0	1	0	1	0	1	0	1
67	0	0	0	1	0	1	0	1	0	1	0	1	0	1
68	0	0	0	1	0	1	0	1	0	1	0	2	0	1
69	0	1	0	2	0	2	0	1	0	1	0	2	0	1
70	0	0	0	1	0	1	0	2	0	1	0	1	0	1
71	0	0	0	1	0	1	0	1	0	1	0	1	0	1
72	0	1	0	2	0	2	0	2	0	1	0	1	0	1
73	0	1	1	3	1	4	1	3	0	2	0	3	0	1
74	0	0	0	1	0	1	0	1	0	1	0	1	0	1
75	0	0	0	1	0	1	0	1	0	1	0	1	0	1
76	0	0	0	1	0	1	0	1	0	1	0	1	0	1
77	0	1	0	1	1	3	0	1	0	1	0	2	0	1
78	0	0	0	2	0	2	0	1	0	1	0	1	0	1
79	0	0	0	1	0	1	0	1	0	1	0	1	0	1
80	0	0	0	1	0	1	0	1	0	1	0	1	0	1
81	0	0	0	2	0	2	0	1	0	1	0	2	0	1
82	0	1	0	3	0	2	0	1	0	1	0	1	0	1
83	0	0	0	1	0	1	0	1	0	1	0	2	0	1
84	0	0	0	1	0	1	0	1	0	1	0	2	0	1
85	0	0	0	2	0	2	0	1	0	1	0	1	0	1
86	0	0	0	1	0	1	0	1	0	1	0	1	0	1
87	0	0	0	1	0	1	0	1	0	1	0	1	0	1
88	0	0	0	1	0	1	0	1	0	1	0	1	0	1
89	0	0	0	1	0	1	0	1	0	1	0	1	0	1
90	0	0	0	1	0	1	0	1	0	1	0	1	0	1
91	0	1	0	2	0	2	0	1	0	1	0	1	0	1
92	0	0	0	1	0	1	0	1	0	1	0	1	0	1
93	0	0	0	1	0	1	0	1	0	1	0	1	0	1
94	0	0	1	3	1	3	0	1	0	1	0	2	0	2
95	0	0	0	1	0	1	0	1	0	1	0	1	0	1
96	0	0	0	1	0	1	0	1	0	1	0	1	0	1
97	0	0	0	1	0	1	0	1	0	1	0	1	0	1
98	0	0	0	1	0	1	0	1	0	1	0	1	0	1
99	1	1	1	3	0	2	0	1	0	1	0	2	0	2
100	0	0	0	2	0	2	0	1	0	1	0	2	0	2
101	0	0	0	1	0	1	0	1	0	1	0	1	0	1
102	0	1	1	4	0	2	0	1	0	1	0	2	0	1
103	0	0	1	3	0	1	0	1	0	1	0	1	0	1
104	1	1	1	4	1	4	0	1	1	4	0	2	1	4
105	0	0	0	1	0	1	0	1	0	1	0	1	0	1
106	1	1	0	3	0	3	1	5	0	1	0	3	1	3
107	0	0	0	1	0	1	0	1	0	1	0	1	0	1
108	1	1	0	1	0	1	0	1	0	1	0	3	1	4
109	0	1	0	1	0	1	0	1	0	1	0	2	0	1
110	0	0	0	1	0	1	0	1	0	1	0	2	0	1
111	0	0	0	1	0	1	0	1	0	1	0	1	0	1
112	0	0	0	1	0	1	0	1	0	1	0	1	0	1
113	0	1	0	1	0	1	0	1	0	1	0	1	0	1
114	0	1	1	3	1	3	0	1	0	1	0	1	0	2
115	0	0	0	2	0	2	0	1	0	1	0	2	0	1
116	0	0	0	1	0	1	0	1	0	1	0	1	0	1
117	0	0	1	3	0	2	0	1	0	1	0	2	0	2
118	0	0	0	1	0	1	0	1	0	1	0	1	0	1
119	1	1	1	3	0	3	0	3	0	2	0	3	1	3
120	0	0	0	1	0	1	0	1	0	1	0	1	0	1
121	0	1	1	5	1	4	1	5	1	4	1	5	1	3
122	0	0	0	1	0	1	0	1	0	1	0	1	0	1
123	0	1	0	1	0	1	0	1	0	1	0	1	0	1
124	0	0	0	1	0	1	0	1	0	1	0	2	0	1
125	0	0	0	1	0	1	0	1	0	1	0	1	0	1
126	0	0	0	1	0	1	0	1	0	1	0	1	0	1
127	0	0	0	1	0	1	0	1	0	1	0	1	0	1
128	0	1	0	2	0	2	0	1	0	1	0	2	0	1
129	0	0	0	2	0	2	0	1	0	1	0	1	0	1
130	0	0	0	1	0	1	0	1	0	1	0	2	0	1
131	0	0	0	1	0	1	0	1	0	1	0	2	0	1
132	0	0	0	2	0	2	0	1	0	1	0	1	0	1
133	0	1	0	2	0	2	0	1	1	3	0	2	0	1
134	0	0	0	1	0	1	0	1	0	1	0	1	0	1
135	0	1	1	3	0	3	0	1	0	1	0	2	0	1
136	0	0	0	2	0	2	0	1	0	1	0	1	0	1
137	0	0	0	1	0	1	0	1	0	1	0	1	0	1
138	0	0	0	1	0	1	0	2	0	1	0	1	0	1
139	0	1	0	3	1	4	1	3	1	3	0	3	1	4
140	0	1	0	2	0	2	0	1	0	1	0	1	0	1
141	0	0	0	1	0	1	0	1	0	1	0	1	0	1
142	0	0	0	1	0	1	0	1	0	1	0	1	0	1
143	0	0	0	1	0	1	0	1	0	1	0	1	0	1
144	0	1	0	1	0	1	0	1	0	1	0	1	0	1
145	0	0	0	1	0	1	0	1	0	1	0	1	0	1
146	0	0	0	1	0	1	0	1	0	1	0	1	0	1
147	0	1	1	4	1	4	1	3	1	3	0	3	1	3
148	0	0	0	3	0	2	0	1	0	1	0	2	0	1
149	0	1	1	3	0	2	0	1	0	1	0	2	0	1
150	0	0	0	1	0	1	0	1	0	1	0	1	0	1
151	0	0	0	1	0	1	0	1	0	1	0	1	0	1
152	0	0	0	1	0	1	0	1	0	1	0	1	0	1
153	0	0	0	2	0	2	0	1	0	1	0	1	0	1
154	0	0	0	1	0	1	0	1	0	1	0	1	0	1
155	0	0	0	1	0	1	0	1	0	1	0	1	0	1
156	0	0	0	1	0	1	0	1	0	1	0	2	0	1
157	0	1	0	2	1	3	0	1	0	1	0	2	0	1
158	0	0	0	1	0	1	0	1	0	1	0	1	0	1
159	0	0	0	1	0	1	0	1	0	1	0	1	0	1
160	0	0	0	3	1	3	0	1	0	1	0	2	0	1
161	0	0	0	1	0	1	0	1	0	1	0	1	0	1
162	1	1	1	4	0	3	0	3	0	1	0	2	0	2
163	0	0	0	2	0	2	0	1	0	1	0	1	0	1
164	1	1	1	4	0	3	1	5	1	3	0	3	0	3
165	1	1	0	2	0	2	0	1	0	3	1	4	0	1
166	0	0	0	2	0	2	0	1	0	1	0	1	0	1
167	0	0	0	1	0	1	0	3	0	1	0	1	0	1
168	0	0	0	2	0	2	0	2	0	1	0	1	0	1
169	0	1	0	3	1	3	0	1	0	3	0	1	0	1
170	0	0	0	1	0	1	0	1	0	1	0	1	0	1
171	0	0	0	2	0	2	0	1	0	1	0	1	0	1
172	0	0	0	3	0	3	0	1	0	1	0	2	0	1
173	0	0	0	2	0	2	0	1	0	1	0	2	0	1
174	0	1	0	3	1	3	0	2	0	3	1	3	1	3
175	0	0	0	2	0	2	0	1	0	1	0	2	0	1
176	0	0	0	1	1	4	0	2	0	1	0	1	0	1
177	0	0	0	1	0	1	0	1	0	1	0	1	0	1
178	0	0	0	1	0	1	0	1	0	1	0	1	0	1
179	0	0	0	1	0	2	0	1	0	1	0	1	0	1
180	0	0	0	2	0	2	0	1	0	1	0	1	0	1
181	0	1	0	3	1	5	1	5	0	1	0	2	1	3
182	0	1	0	2	0	2	0	2	0	1	0	2	0	2
183	0	0	0	2	0	2	0	2	0	1	0	1	0	1
184	0	0	0	2	0	1	0	1	0	1	0	1	0	2
185	0	0	0	1	0	2	0	1	0	1	0	1	0	1
186	1	1	1	5	1	5	1	5	1	4	1	5	1	5
187	1	1	1	4	1	4	1	5	1	4	1	4	1	4
188	1	1	1	3	1	3	1	5	1	4	1	5	1	5
189	1	1	1	4	1	4	1	5	1	4	1	4	1	5
190	1	0	0	2	0	2	0	1	0	1	0	2	0	2
191	1	1	0	1	0	3	0	3	1	3	0	3	0	3
192	1	1	1	5	1	5	1	5	1	4	1	5	1	4
193	1	1	1	3	1	4	0	3	0	2	1	3	0	2
194	1	1	0	3	1	3	1	5	1	3	1	3	1	4
195	1	1	1	4	1	5	0	3	0	3	1	4	0	3
196	1	1	1	4	1	3	1	5	1	4	1	4	1	4
197	1	1	0	3	0	3	1	5	1	3	0	2	1	3
198	1	1	1	3	1	4	1	5	1	4	0	1	1	4
199	1	1	1	4	1	5	1	5	1	4	1	4	0	3
200	1	1	1	5	1	5	1	5	1	4	1	5	1	5
201	1	1	1	4	1	5	1	5	1	5	1	4	1	5
202	1	1	0	3	0	3	0	2	0	2	1	4	0	3
203	1	1	0	2	1	3	0	1	1	4	1	3	0	2
204	1	1	0	3	1	5	1	4	1	4	1	4	1	4
205	1	1	1	4	1	5	1	5	1	4	1	4	1	4
206	1	1	1	4	1	4	1	5	1	4	1	5	1	5
207	1	1	1	4	1	5	1	5	1	4	1	5	1	5
208	1	1	1	5	1	5	1	5	1	5	1	5	1	5
209	1	1	1	4	1	4	1	5	1	4	0	3	1	4
210	1	1	1	5	1	5	1	5	1	4	1	4	1	5
211	1	1	0	3	1	5	1	4	1	4	1	3	1	4
212	1	1	1	4	1	5	1	5	1	4	1	4	1	4
213	1	1	1	5	1	5	1	5	1	5	1	5	1	4
214	1	1	0	3	1	3	1	5	1	3	1	5	1	4
215	1	1	0	3	0	3	0	2	0	1	0	2	0	2
216	1	1	0	2	0	2	0	3	0	1	0	2	0	1
217	1	1	1	5	1	5	1	4	1	5	1	4	1	4
218	1	1	1	3	0	3	1	3	1	3	1	4	1	4
219	1	1	1	4	1	4	0	3	0	3	1	5	1	4
220	1	1	0	1	0	1	0	1	0	1	0	1	0	1
221	1	1	0	3	0	3	0	2	0	3	0	3	0	3
222	1	1	0	2	0	2	0	1	0	3	0	2	0	3
223	1	1	0	2	1	4	1	4	1	4	1	3	0	2
224	0	0	0	1	0	1	0	1	0	1	0	1	0	1
225	0	0	0	1	0	1	0	1	0	1	0	1	0	1
226	0	0	0	1	0	1	0	1	0	1	0	1	0	1
227	0	1	0	1	0	1	0	1	0	1	0	2	0	2
228	0	0	0	1	0	1	0	1	0	1	0	1	0	1
229	0	0	0	1	0	1	0	1	0	1	0	1	0	1
230	0	0	0	2	0	2	0	1	0	1	0	2	0	1
231	0	0	0	1	0	1	0	1	0	1	0	1	0	1
232	0	0	0	3	0	3	0	1	0	1	0	2	0	2
233	0	1	0	3	0	3	1	3	0	1	0	3	0	2
234	0	0	0	2	0	2	0	1	0	1	0	1	0	1
235	0	0	0	1	0	1	0	1	0	1	0	1	0	1
236	0	1	0	1	0	1	0	1	0	1	0	1	0	1
237	0	0	0	2	1	4	0	3	0	1	0	1	0	1
238	0	0	0	1	0	3	0	1	0	1	0	1	0	1
239	0	0	0	3	0	2	0	1	0	1	0	3	0	2
240	0	0	0	2	0	1	0	1	0	1	0	2	0	2
241	1	1	0	3	1	4	1	3	0	2	1	3	1	3
242	1	1	1	4	1	4	1	4	0	1	0	3	1	3
243	1	1	1	5	1	5	1	5	1	5	1	5	1	4
244	1	1	1	5	0	3	1	5	0	3	1	4	1	3
245	1	1	1	4	1	4	1	5	1	4	1	3	1	4
246	1	1	0	2	0	2	0	1	0	1	1	3	0	2
247	1	1	0	3	0	3	1	3	0	1	1	3	1	3
248	1	1	0	3	1	4	0	1	0	1	1	3	0	1
249	1	1	1	5	1	5	1	5	1	5	1	4	1	4
250	1	1	1	4	1	4	0	3	1	3	1	3	0	2
251	1	1	1	4	0	2	0	1	0	1	0	2	0	2
252	1	1	1	4	1	5	1	5	1	4	1	4	1	4
253	1	1	1	3	1	4	1	5	0	1	0	3	1	4
254	1	1	1	4	1	5	1	5	1	4	1	4	1	5
255	1	1	1	4	1	5	1	5	1	4	0	3	1	4
256	1	1	1	5	1	5	1	3	0	2	0	3	0	3
257	1	1	1	3	1	4	1	5	0	2	0	3	1	3
258	1	1	1	4	1	5	1	5	1	4	0	2	0	3
259	1	1	1	5	1	5	1	5	1	4	1	5	1	5
260	1	1	1	5	0	3	1	3	0	3	1	4	1	3
261	1	1	1	3	0	3	1	4	0	3	0	2	0	3
262	1	1	1	4	1	4	1	5	1	4	1	4	1	4
263	1	0	1	4	1	5	1	4	0	2	1	4	1	4
264	1	1	0	3	0	3	1	5	0	1	1	5	1	4
265	0	0	0	1	0	1	0	1	0	1	0	1	0	1
266	0	0	0	1	0	1	0	1	0	1	0	1	0	1
267	0	0	0	1	0	1	0	1	0	1	0	1	0	1
268	0	0	0	2	0	2	0	1	0	1	0	1	0	1
269	0	0	0	2	0	2	0	1	0	1	0	1	0	1
270	0	0	0	3	1	4	1	3	0	1	1	3	1	3
271	0	0	0	1	0	1	0	1	0	1	0	1	0	1
272	0	0	0	2	0	2	0	1	0	1	0	1	0	1
273	0	0	0	1	0	1	0	1	0	1	0	1	0	1
274	0	0	0	1	0	1	0	1	0	1	0	1	0	1
275	0	0	1	3	0	2	0	1	0	1	0	2	0	1
276	1	1	1	5	1	5	1	5	1	4	1	5	1	4
277	0	0	0	3	0	3	0	1	0	1	0	2	0	1
278	0	0	1	4	1	5	1	5	0	1	1	3	1	3
279	0	0	0	2	0	2	0	1	0	1	0	2	0	1
280	0	1	1	5	0	3	0	1	0	1	1	5	0	1
281	0	0	0	2	0	2	1	3	0	1	0	3	0	1
282	0	0	0	2	0	2	0	1	0	1	0	1	0	1
283	0	0	0	2	0	2	0	1	0	1	0	2	0	1
284	0	0	0	2	0	2	0	1	0	1	0	1	0	1
285	0	0	0	1	0	2	0	1	0	1	0	1	0	1
286	0	0	0	1	0	1	0	1	0	1	0	1	0	1
287	0	0	0	1	0	1	0	1	0	1	0	1	0	1
288	0	0	0	1	0	1	0	1	0	1	0	1	0	1
289	1	1	1	5	1	5	1	5	1	4	1	5	1	4
290	1	0	0	2	0	2	0	1	0	3	0	3	0	3
291	1	1	1	5	1	5	1	5	1	4	1	5	1	4
292	0	0	0	1	0	1	0	1	0	1	0	1	0	1
293	0	0	0	2	0	2	0	2	0	1	0	2	0	1
294	0	1	1	3	1	5	1	3	1	3	1	4	1	3
295	0	1	1	5	1	5	1	5	1	4	1	5	1	4
296	0	1	1	5	1	5	1	3	1	3	1	3	1	3
297	1	1	1	5	1	5	0	2	1	4	1	4	1	4
298	0	1	1	4	1	5	1	4	1	4	1	5	1	5
299	1	1	1	4	1	5	1	5	1	4	1	4	1	4
300	1	1	1	5	1	5	1	5	1	4	1	5	1	4
301	1	1	1	4	1	5	0	3	0	2	1	5	1	4
302	0	0	0	1	0	1	0	1	0	1	0	1	0	1
303	0	1	1	5	1	4	1	5	1	3	1	3	1	3
304	1	1	1	5	1	5	1	5	1	4	1	5	1	4
305	1	1	1	4	1	5	1	5	1	5	1	5	1	5
306	0	1	1	3	0	2	0	2	1	3	0	2	0	2
307	0	1	1	5	1	3	1	4	0	2	1	4	1	3
308	0	1	1	3	1	4	1	3	0	1	0	2	1	3
309	1	1	1	5	1	4	1	3	1	5	1	4	1	5
310	1	1	1	4	0	3	1	4	1	3	1	5	0	3
311	0	1	1	3	1	4	1	3	1	3	1	5	1	3
312	0	0	0	1	0	1	0	1	0	1	0	1	0	1
313	0	0	0	2	1	3	0	1	0	1	0	2	0	1
314	0	0	0	1	0	1	0	1	0	1	0	1	0	1
315	0	0	0	1	0	1	0	1	0	1	0	1	0	1
316	0	0	0	1	0	1	0	2	0	1	0	1	0	1
317	0	0	0	1	0	1	0	1	0	1	0	1	0	1
318	0	0	0	1	0	2	0	1	0	1	0	1	0	2
319	0	0	0	2	0	2	0	1	0	1	0	2	0	1
320	0	1	1	3	0	3	0	1	0	1	0	2	1	3
321	0	0	0	1	0	1	0	1	0	1	0	1	0	1
322	0	1	0	1	0	1	0	1	0	1	0	1	0	1
323	0	0	0	2	0	2	0	1	0	1	0	1	0	1
324	0	0	0	2	0	2	0	1	0	1	0	2	0	1
325	0	1	1	3	0	3	0	1	1	3	0	3	0	2
326	0	0	0	1	0	1	0	1	0	1	0	1	0	1
327	0	0	0	3	0	3	0	1	0	1	0	2	0	2
328	0	0	0	2	0	2	0	1	0	1	0	2	0	1
329	1	1	1	4	1	4	1	5	1	4	1	4	1	5
330	0	0	0	1	0	1	0	1	0	1	0	1	0	1
331	0	0	0	2	0	2	0	1	0	1	0	1	0	1
332	0	0	0	1	0	1	0	1	0	1	0	1	0	1
333	0	0	0	1	0	1	0	1	0	1	0	1	0	1
334	0	1	1	3	1	3	1	3	1	3	0	3	1	3
335	0	1	0	1	0	1	0	1	0	1	0	1	0	1
336	0	0	0	1	0	1	0	1	0	1	0	2	0	2
337	0	1	1	4	0	3	1	3	1	3	0	2	1	3
338	0	0	0	2	0	2	0	1	0	1	0	1	0	2
339	0	0	1	4	1	4	0	1	0	1	0	3	0	3
340	0	0	0	1	0	1	0	1	0	1	0	1	0	1
341	0	0	0	2	0	2	0	1	0	1	0	1	0	1
342	0	0	0	2	0	2	0	1	0	1	0	2	0	1
343	1	1	1	3	0	3	1	5	1	4	1	4	1	4
344	0	0	0	1	0	1	0	1	0	1	0	1	0	1
345	0	0	0	2	0	2	0	1	0	1	0	1	0	1
346	0	1	1	3	1	4	0	1	0	1	0	2	0	2
347	0	0	0	1	0	1	0	1	0	1	0	1	0	1
348	0	0	0	1	0	1	0	1	0	1	0	1	0	1
349	0	1	1	3	1	3	1	3	0	1	0	3	1	3
350	0	0	0	1	0	1	0	1	0	1	0	1	0	1
351	0	1	0	3	1	4	0	1	0	1	0	2	0	1
352	0	1	0	2	0	2	0	1	0	1	0	1	0	1
353	0	1	0	2	0	2	0	1	0	1	0	1	0	1
354	1	1	0	3	0	3	0	3	0	2	0	3	1	3
355	0	0	0	1	0	1	0	1	0	1	0	2	0	1
356	0	0	0	1	0	1	0	1	0	1	0	1	0	1
357	0	0	0	1	0	1	0	1	0	1	0	1	0	1
358	0	0	0	1	0	1	0	1	0	1	0	1	0	1
359	0	0	0	2	0	2	0	1	0	1	0	2	0	1
360	0	0	0	3	0	3	0	1	0	1	0	1	0	1
361	0	0	0	2	0	2	0	1	0	1	0	1	0	1
362	0	0	0	1	0	1	0	1	0	1	0	1	0	1
363	0	0	0	1	0	1	0	1	0	1	0	1	0	1
364	0	0	0	1	0	1	0	1	0	1	0	1	0	1
365	0	1	0	2	0	2	1	3	0	1	0	3	0	1
366	0	1	1	3	0	2	0	1	0	1	0	2	0	1
367	0	0	0	3	0	3	0	1	0	1	0	2	0	1
368	0	1	0	2	0	2	0	1	0	1	0	1	0	1
369	0	0	0	1	0	1	0	1	0	1	0	2	0	1
370	0	0	0	1	0	1	0	1	0	1	0	1	0	1
371	0	0	0	2	0	2	0	1	0	1	0	1	0	1
372	0	1	1	4	0	2	0	1	0	1	0	3	0	1
373	0	1	0	2	0	2	0	1	0	1	0	2	0	1
374	0	0	0	2	0	2	0	1	0	1	0	2	0	1
375	0	0	0	3	0	3	0	1	0	1	0	2	0	3
376	0	1	0	1	0	1	0	1	0	1	0	1	0	1
377	0	0	0	3	0	3	0	1	0	1	0	2	0	1
378	0	1	1	3	1	4	1	3	1	3	0	2	1	3
379	0	1	0	1	0	1	0	1	0	1	0	2	0	1
380	0	0	0	1	0	1	0	1	0	1	0	1	0	1
381	0	0	0	3	0	3	0	1	0	1	0	1	0	1
382	0	0	0	2	0	2	0	1	0	1	0	2	0	1
383	0	0	0	1	0	1	0	1	0	1	0	1	0	1
384	0	1	1	4	1	4	1	3	0	1	0	3	1	3
385	1	1	0	3	1	4	1	5	1	4	1	5	1	4
386	1	1	1	4	0	3	1	4	0	3	1	3	0	3
387	1	1	0	3	1	4	0	3	0	2	0	2	1	4
388	1	1	1	3	1	5	1	5	1	4	1	4	1	4
389	0	0	0	1	0	1	0	1	0	1	0	1	0	1
390	0	1	1	4	1	4	1	3	1	3	0	3	1	4
391	0	0	0	2	0	2	0	1	0	1	0	2	0	1
392	0	0	0	2	0	2	0	1	0	1	0	2	0	1
393	0	0	0	2	0	2	0	1	0	1	0	1	0	1
394	0	0	0	2	0	2	0	1	0	1	0	2	0	1
395	0	0	0	1	0	1	0	1	0	1	0	1	0	1
396	1	1	1	4	1	5	1	3	1	3	1	4	1	4
397	1	1	1	4	1	4	1	5	1	4	1	4	1	5
398	0	0	0	2	0	2	0	1	0	1	0	2	0	1
399	0	0	0	1	0	1	0	1	0	1	0	1	0	1
400	0	1	0	1	0	1	0	1	0	1	0	1	0	1
401	0	0	0	1	0	1	0	1	0	1	0	1	0	1
402	0	0	0	1	0	1	0	1	0	1	0	1	0	1
403	0	0	0	1	0	1	0	1	0	1	0	1	0	1
404	0	0	1	3	0	1	0	2	0	1	0	3	0	2
405	0	0	0	1	0	1	0	1	0	1	0	1	0	1
406	1	1	1	5	1	5	1	5	1	4	1	4	1	4
407	0	0	0	1	0	1	0	1	0	1	0	1	0	1
408	0	0	0	3	0	3	0	1	0	1	0	2	0	1
409	0	0	0	2	0	2	0	1	0	1	0	2	0	1
410	1	1	1	3	1	3	1	4	1	3	0	3	1	4
411	1	1	1	4	1	5	1	5	1	4	1	5	1	5
412	0	0	0	2	0	2	0	1	0	1	0	1	0	1
413	1	1	0	3	1	5	1	5	1	4	1	5	1	4
414	0	0	0	1	0	1	0	1	0	1	0	1	0	1
415	0	1	0	1	0	1	0	1	0	1	0	1	0	1
416	0	1	0	3	0	3	1	5	1	3	1	4	1	3
417	1	1	1	4	1	4	1	3	1	3	1	4	1	4
